# Supplementary material for: The RNA-Binding Protein SMN as a Novel Player in Laryngeal Squamous Cell Carcinoma
Source: Int J Mol Sci. 2023 Jan 16;24(2):1794. doi: 10.3390/ijms24021794 (PMC9864193; doi:10.3390/ijms24021794)
Supplement: Supplementary file 1 [file ijms-24-01794-s001.zip]

Archive with 1 entries (1 files):
- ijms-2134885-supplementary.pdf
